# Supplementary material for: Axonal autophagosome maturation defect through failure of ATG9A sorting underpins pathology in AP-4 deficiency syndrome
Source: Autophagy. 2019 May 29;16(3):391–407. doi: 10.1080/15548627.2019.1615302 (PMC6999640; doi:10.1080/15548627.2019.1615302)
Supplement: Supplemental Material [file kaup-16-03-1615302-s009.zip]

Archive with 4 entries (3 files):
- Supplementary information/
- Supplementary information/Figs_Supp_R4.pdf
- Supplementary information/Resubmission_SuppTable 1.xlsx
- Supplementary information/Supplementary figure captions.docx
