# Supplementary material for: Axonal autophagosome maturation defect through failure of ATG9A sorting underpins pathology in AP-4 deficiency syndrome
Source: Autophagy. 2019 May 29;16(3):391–407. doi: 10.1080/15548627.2019.1615302 (PMC6999640; doi:10.1080/15548627.2019.1615302)
Supplement: Supplemental Material [file kaup-16-03-1615302-s009.zip › Supplementary information/Resubmission_SuppTable 1.xlsx]

## Sheet: Sheet1
	Table S1. Quantification of LC3-II and SQSTM1/p62 accumulation in ap4e1 KO neurons.
	LC3-II levels (relative to baseline)	WT	KO	WT/KO
	Baf 0 h	1 ± 0.04	1 ± 0.21	-
	Baf 3 h	1.61 ± 0.52 (0.18)	0.99 ± 0.057 (0.48)	0.39
	Baf 6 h	1.69 ± 0.28 (0.0022)	0.96 ± 0.08 (0.82)	0.0022
	Rap + Baf 3 h	1.62 ± 0.17 (0.015)	0.86 ± 0.065 (0.94)	0.0087
	Rap + Baf 6 h	2.49 ± 0.58 (0.0022)	0.94 ± 0.086 (0.82)	0.0022
	EBSS + Baf 3 h	1.96 ± 0.18 (0.0022)	1.07 ± 0.2 (0.48)	0.015
	EBSS + Baf 6 h	2.54 ± 0.31 (0.0022)	1.2 ± 0.12 (0.31)	0.0043
	SQSTM1/p62 levels (relative to baseline)	WT	KO	WT/KO
	Baf 0 h	1 ± 0.07	1 ± 0.15	-
	Baf 3 h	2.39 ± 0.73 (0.0043)	1.24 ± 0.11 (0.31)	0.026
	Baf 6 h	2.54 ± 0.3 (0.0022)	1.53 ± 0.18 (0.041)	0.0087
	Rap + Baf 3 h	2.03 ± 0.28 (0.0043)	1.11 ± 0.089 (0.59)	0.0087
	Rap + Baf 6 h	2.73 ± 0.15 (0.0022)	1.76 ± 0.083 (0.0043)	0.0022
	EBSS + Baf 3 h	1.47 ± 0.2 (0.093)	1.13 ± 0.24 (0.99)	0.24
	EBSS + Baf 6 h	2 ± 0.3 (0.0022)	1.22 ± 0.21 (0.48)	0.026
	All experimental values for autophagic flux assay in cortical neuronal cultures, pertaining to Fig.4J-L. P-values are reported in brackets and in the WT/KO column for comparison between WT and KO values. All statistical comparisons using Mann-Whitney U.
